# Supplementary material for: ChatGPT and the Future of Digital Health: A Study on Healthcare Workers’ Perceptions and Expectations
Source: Healthcare (Basel). 2023 Jun 21;11(13):1812. doi: 10.3390/healthcare11131812 (PMC10340744; doi:10.3390/healthcare11131812)
Supplement: Supplementary file 1 [file healthcare-11-01812-s001.zip]

Archive with 1 entries (1 files):
- healthcare-2392171-supplementary.pdf
